# Supplementary material for: Light Emission Properties of Thermally Evaporated CH3NH3PbBr3 Perovskite from Nano- to Macro-Scale: Role of Free and Localized Excitons
Source: Nanomaterials (Basel). 2022 Jan 10;12(2):211. doi: 10.3390/nano12020211 (PMC8779009; doi:10.3390/nano12020211)
Supplement: Supplementary file 1 [file nanomaterials-12-00211-s001.zip]

Archive with 1 entries (1 files):
- nanomaterials-1544790-supplementary.pdf
